# Supplementary material for: A Critical Appraisal of Reporting in Randomized Controlled Trials Investigating Osteopathic Manipulative Treatment: A Meta-Research Study
Source: J Clin Med. 2024 Aug 31;13(17):5181. doi: 10.3390/jcm13175181 (PMC11396362; doi:10.3390/jcm13175181)
Supplement: Supplementary file 1 [file jcm-13-05181-s001.zip]

Archive with 1 entries (1 files):
- jcm-3176682-supplementary.pdf
